# Supplementary material for: BRCA2 deficiency and replication stress drive APOBEC3-Mediated genomic instability
Source: Nat Commun. 2025 Oct 29;16:9544. doi: 10.1038/s41467-025-64578-6 (PMC12572151; doi:10.1038/s41467-025-64578-6)
Supplement: Supplementary file 3 — Supplementary Data 1 [file 41467_2025_64578_MOESM3_ESM.xlsx]

## Sheet: Sheet1
Supplementary Data 1
Fiber Quantification; Acquisition by ImageJ
Biological Replicate 2		siLuc_HU	siBRCA2#8_HU	siBRCA2#8+siAPE1#1_HU	siBRCA2#8+siUNG2#3_HU
	# of Fibers count	198	210	203	209
	Average CldU/IdU Track Length	0.80714	0.663226	0.840879	0.859611
	Cell Line_Treatment	siLuc_HU	siBRCA2#8_HU	siBRCA2#8+siAPE1#1_HU	siBRCA2#8+siUNG2#3_HU
		1.13058	0.974163	0.199855	1.08238
		1.35479	0.409906	0.658006	0.643266
		1.07766	0.6624	0.643204	0.732323
		0.746115	1.37559	0.440011	0.59112
		0.467175	1.08831	0.470427	0.373835
		0.565075	0.667237	1.41124	0.863612
		0.839226	0.756278	0.927261	0.86059
		0.793375	1.0857	0.653818	0.577866
		0.742958	0.828562	0.64648	0.985762
		0.700935	0.694733	0.974303	0.86058
		0.547181	0.735744	0.983951	0.745435
		1.02391	0.454545	0.925877	0.830734
		0.709399	1.03735	0.766983	1.44806
		1.26582	0.498792	1.01959	1.16959
		0.330333	1.10947	1.04881	0.687427
		1.00566	0.673793	0.982715	0.820882
		0.641649	0.552597	0.824991	0.69709
		0.607538	0.228088	0.447198	1.15252
		0.812794	0.484924	0.908099	0.840918
		0.662632	0.585219	1.54008	0.739369
		0.760916	0.527397	0.508119	0.490062
		0.340946	0.842753	0.914149	0.712567
		1.11194	0.560643	0.895563	0.986284
		0.970996	0.672289	0.198623	1.22854
		1.01235	0.616753	0.601925	1.35715
		0.645116	0.529847	0.526645	1.10281
		1.2494	0.320105	1.11786	0.892339
		0.731528	0.970549	0.802571	0.685594
		1.00934	1.02365	1.22272	0.815354
		0.320814	0.470969	1.04983	0.648041
		0.533138	0.550205	1.03335	1
		1.51255	0.55698	0.89272	0.901405
		0.652196	0.726764	0.925338	1.02799
		0.94791	0.908072	0.714172	0.761415
		1.13437	1.21575	0.92777
		0.67332	1.0363	1.00737	0.87216
		0.790439	1.09136	1.0832	1.07615
		1.01453	0.494737	0.688073	0.481804
		0.652404	1.17938	0.730391	0.882621
		0.542163	0.982652	0.673175	1.07114
		0.793962	0.750678	0.581343	0.712115
		1.37423	0.482633	0.542406	1.07715
		0.655489	0.373596	0.813747	0.719013
		0.83728	1.06909	0.968648	0.744243
		0.780716	1.28032	0.693584	1.0081
		0.708498	0.498952	0.929425	0.743666
		0.851157	0.710372	0.361658	1.06755
		1.14933	0.536318	0.911731	0.816039
		0.897986	0.597556	0.409786	0.991218
		0.704293	0.509465	0.516449	0.923942
		0.909272	0.156247	1.36007	1.17859
		0.696483	0.344076	1.37543	0.766909
		1.03776	0.564898	0.763054	0.673342
			0.874226	1.06989	0.869747
			0.75985	0.904046	0.311557
		0.247892	0.357768	1.46008	1.13223
		0.780857	0.267258	0.953096	0.971208
		0.826698	0.310292	1.03479	1.0302
		0.838366	0.631192	0.992793	0.604266
		0.825436	0.963588	1.09036	0.716994
		0.774853	0.406445	0.523741	0.447638
		0.551038	1.16944	0.949133	0.933732
		0.816199	0.84529	0.39052	0.699039
		0.906606	0.576036	0.919625	0.511673
		0.824375	0.746207	0.970043	1.17444
		1.09878	0.579916	0.836432	0.59917
		0.72338	0.529382	0.746254	0.433144
		0.742731	0.38797	0.973163	0.895638
		0.81851	0.809052	0.960158	0.685791
		0.87934	1.03894	0.974945	0.64203
		0.291931	0.501826	0.65298	0.86595
		0.869922	1.48192	0.901618	0.462869
		0.334822	0.625625	0.922948	1.00617
		0.938896	0.220862	0.884305	0.578973
		1.10398	0.867147	1.31101	1.21937
		1.23166	0.428901	0.744898	1.21634
		1.22836	0.829977	0.67336	1.2591
		1.13757	0.324457	0.978921	0.606962
		0.673554	0.519935	0.970658	0.704913
		0.707147	0.51795	1.1532	0.819625
		0.993283	0.842328	1.21653	0.737386
		1.20649	0.9199	0.883796	0.899142
		0.40153	0.62333	0.858517	0.817439
		0.641436	0.633628	0.628024	1.20071
		0.839206	0.694512	1.00069	1.44451
		0.776691	0.585298	0.656785	0.803393
		0.737868	0.589784	0.807729	0.90842
		0.981441	0.22266	0.931341	1.0818
		0.704475	0.334165	0.845054	1.05818
		0.68513	0.816761	0.749123	1.11235
		0.56969	0.500057	0.885409	1.29257
		0.842499	0.587734	0.522673	0.830048
		0.674382	0.603872	0.487244	0.889165
		0.802564	0.442198	0.655681	0.741588
		0.617565	0.565819	0.808642	0.709613
		0.832439	1.21002	0.865613	1.08959
		1.41575	0.690369	0.739517	1.06772
		1.1087	0.93516	0.906327	0.579094
		0.925212	0.717972	0.755702	0.440776
		0.983569	0.793665	0.876406	0.860704
		0.862958	1.25691	0.956844	0.219778
		1.17371	0.724103	1.13812	1.10453
		1.05713	0.594716	0.786078	0.857447
		0.913356	0.281853	0.328032	0.479996
		0.470764	0.448873	0.969531	0.775122
		0.573046	0.484427	0.230973	0.859995
		0.943682	0.942931	0.846525	0.769727
		1.17861	0.528347	0.340589	0.923167
		1.37111	0.701101	1.14882	0.79809
		1.16645	0.542659	0.827531	0.775868
		0.926197	0.276847	1.05719	1.0606
		0.76059	0.132584	1.00057	0.842803
		0.860985	0.673987	0.809115	0.877688
		0.768562	1.01557	0.695238	0.799033
		0.764043	0.706021	0.56725	0.638385
		0.594957	0.52319	1.10947	0.742761
		0.687959	0.833364	0.311464	0.557826
		0.833364	0.578094	1.6162	1.12699
		0.875246	0.591428	1.05241	1.12366
		0.319193	0.881166	0.531958	1.19764
		1.17231	0.368067	0.835311	0.421083
		0.406629	0.680944	0.80603	0.932438
		0.445564	0.825624	0.27039	0.331946
		0.871274	0.274371	0.546485	0.984931
		0.783531	1.06675	0.909074	0.82131
		0.560114	0.530507	1.21807	1.27983
		0.28447	0.710834	1.20178	0.937533
		0.968163	0.729414	0.907189	0.656449
		0.639559	0.749738	0.508511	1.29676
		0.923041	0.766994	0.916573	1.2379
		0.873886	0.711787	1.26055	1.03349
		1.08809	0.459018	0.389934	1.17577
			0.133541	0.818975	0.812698
		0.462914	0.62689	0.909448	0.847002
		0.351047	0.657089	0.879853	0.735673
		1.07339	0.745627	0.851725	0.919069
		0.861072	0.64425	0.723255	1.05634
		0.332063	0.765986	0.857248	0.887503
		0.718333	0.345941	0.915817	0.996624
		0.642266	0.849959	1.00736	0.834735
		0.863871	0.539039	0.924218	0.663544
		0.960391	0.885001	0.70604	0.830965
		0.692492	0.706658	1.1166	0.845878
		0.94301	0.36498	0.807186	1.19181
		0.864389	0.367636	0.974963	0.930588
		0.706083	0.352237	0.36014	0.858318
			0.487995	0.933662	1.08902
		1.05789	0.358579	0.754361	0.337966
		0.804292	0.773931	1.09028	1.12084
		0.610643	0.768158	1.0838	1.40267
		1.1129	0.869402	0.826832	0.707397
		0.954207	0.924878	0.988625	1.07306
		0.807037	0.432506	1.09976	0.684484
		0.892572	0.402194	0.73923	0.880692
		0.387866	0.814948	0.582759	0.791383
		0.919225	0.174717	0.542897	0.637345
		0.825759	0.507173	0.709245	0.568167
		0.48468	0.668678	0.809303	0.769606
		0.547611	0.298799	0.655758	0.704669
		0.265563	0.644548	0.918755	0.322604
		0.431375	0.757767	0.717922	1.09431
		0.845632	0.832795	0.294696	1.276
		0.883556	0.566781	0.729746	0.663176
		0.58794	0.659942	0.912724	0.74604
		0.737903	0.756573	0.663583	1.18993
		0.902147	1.1814	1.35731	0.990618
		0.599298	0.514463	1.61529	0.374804
		0.78616	0.481781	1.20664	0.595824
		0.507607	0.895593	1.21827	1.27608
		0.33312	0.496986	0.373234	1.2307
		0.775576	0.434143	1.20455	0.949962
		0.83866	0.138789	0.658628	1.00407
		1.13962	1.00824	1.4943	0.340052
		1.00981	0.454811	0.95731	1.13316
		0.911943	0.851967	0.897998	1.02458
		0.855051	0.8949	0.671636	0.466338
		0.561983	0.635848	0.773022	0.897809
		0.663436	0.707669	1.17135	1.00407
		0.577256	0.430432	0.899899	0.981178
		0.928223	0.626515	0.907723	0.954282
		1.33662	0.680199	0.901613	1.04386
		0.560091	0.849276	0.758142	0.464368
		0.824102	1.01009	0.550225	0.215571
		0.406546	0.805319	0.750592	0.746123
		0.947462	0.301893	0.636144	0.788505
		0.759958	0.511771	0.640039	0.575875
		1.08605	0.847909	0.896957	0.739884
		1.14007	0.402511	0.893706	0.958479
		0.653576	0.617563	0.501733	1.27092
		0.657033	1.23263	0.858298	1.40252
		0.805741	0.576376	0.980083	1.07669
		1.06867	0.52568	1.22359	0.380885
		0.732434	0.48591	0.894051	0.996748
		0.640892	0.301616	1.07053	1.04633
		1.14682	1.13705	0.847581	0.686237
		1.05845	0.406858	0.707838	0.484824
		0.748045	0.404514	1.13835	0.370599
		0.753153	1.43255	0.42062	0.669783
			0.096323	1.01215	1.00403
		0.499572	0.634123	0.672355	0.94662
		1.29635	1.05003	0.813789	0.699635
		1.22378	1.16842	0.372541	1.62285
		0.391509	0.642903	0.512134	0.938365
			0.294469		0.746784
			0.586714		0.853086
			0.495168		1.04596
			0.274871		0.925725
			1.07898		0.90216
			1.05892		0.553484
			0.400497		1.08603
