# Supplementary material for: BRCA2 deficiency and replication stress drive APOBEC3-Mediated genomic instability
Source: Nat Commun. 2025 Oct 29;16:9544. doi: 10.1038/s41467-025-64578-6 (PMC12572151; doi:10.1038/s41467-025-64578-6)
Supplement: Supplementary file 4 — Supplementary Data 2 [file 41467_2025_64578_MOESM4_ESM.xlsx]

## Sheet: Sheet1
Supplementary Data 2
Fiber Quantification; Acquisition by ImageJ
Biological Replicate 2		siLuc_HU	siBRCA1#1_HU	siBRCA2#8_HU	siBRCA1#1+A3A/A3B DKO_HU	siBRCA2#8+A3A/A3B DKO_HU
	# of Fibers count	204	206	206	201	206
	Average CldU/IdU Track Length	0.818639	0.616537	0.602803	0.537309	0.784812
	Cell Line_Treatment	siLuc_HU	siBRCA1#1_HU	siBRCA2#8_HU	siBRCA1#1+A3A/A3B DKO_HU	siBRCA2#8+A3A/A3B DKO_HU
		0.890894	0.765164	0.786861	0.611343	0.856404
		1.12732	1.17462	0.698541	0.613654	0.729296
		0.793708	0.547087	1.14555	0.619298	0.939297
		0.924229	0.508251	0.396475	0.581259	0.573056
		0.739634	0.317098	0.556047	0.682944	0.771305
		0.879532	0.367819	0.522839	0.687298	0.62498
		0.32152	0.526948	0.460594	0.152216	0.578875
		0.542614	0.420562	0.402717	0.529938	1.00277
		0.525395	0.796825	0.513903	0.703512	0.731635
		1.29434	0.404492	0.540836	0.235596	0.573084
		0.521931	0.447867	0.548657	0.740225	0.718524
		0.952113	0.849105	1.09826	0.359867	0.600628
		1.17204	1.02927	0.451031	0.399282	0.561913
		0.664524	0.502179	0.78394	0.815111	0.627875
		0.853835	0.249022	0.47235	0.316367	0.448044
		0.491712	0.616913	0.378982	0.478077	0.609892
		0.378149	0.434484	0.691848	0.547156	0.738904
		0.685778	0.318713	0.914769	0.345906	0.29206
		0.548679	0.448278	0.176952	0.481642	0.692539
		0.77269	0.625634	0.666369	0.478139	0.737028
		0.756998	1.01198	0.504801	0.833703	0.753147
		0.808245	0.529262	0.445204	0.383679	0.744635
		1.15407	0.721849	0.445077	0.453249	0.669714
		0.269866	1.00237	0.195777	0.455571	0.695453
		0.505912	0.463768	0.355786	0.567005	0.803041
		0.884681	0.310556	0.632617	0.760174	0.938265
		0.72071	0.502129	0.56058	0.661727	0.842123
		0.773889	0.574593	0.517657	0.684149	1.10339
		0.509135	0.804459	0.477573	0.741378	0.986531
		0.857594	0.674391	0.3626	0.503343	0.681592
		1.19375	0.639315	0.692609	0.786512	0.555746
		0.767941	0.822946	0.534834	0.466621	0.826933
		0.605403	0.470444	0.548435	0.461586	1.15801
		0.575526	0.354527	0.864836	0.40387	0.431818
		0.803056	0.580489	0.531342	0.337511	0.837825
		0.978206	0.707091	0.636503	0.782726	0.493545
		0.728869	0.133383	0.844312	0.650176	1.73656
		0.825673	0.928062	0.551654	0.558472	1.17914
		0.866102	0.853982	0.560255	0.600187	0.988759
		0.576628	0.683247	0.888793	0.743849	0.760035
		0.976992	0.32816	0.379952	0.802191	1.03706
		1.03074	0.267489	0.474314	0.765439	0.544499
		0.695576	0.0751361		0.34108	0.824918
		0.464576	0.743072	0.886596	0.670066	0.957852
		0.463207	0.374207	0.320988	0.359705	0.54921
		0.902999	0.6721	0.621039	0.706127	0.97422
		0.886401	0.554494	0.73228	1.06489	0.537413
		1.04718	0.557275	0.796201	0.724168	0.778239
		1.17779	0.659387	0.30932	0.612683	0.832685
		0.612841	0.312812	0.508607	0.474076	0.606465
		0.937173	0.667602	0.680585	0.303469	0.559465
		0.731702	0.559005	0.957715	0.54364	0.629135
		0.626747	0.687355	0.453712	0.433656	0.520306
		0.600682	0.590584	0.913574	0.687292	0.681974
		0.681854	0.63425	0.339975	0.535466	0.743969
		1.19862	0.642233	0.483903	0.66518	0.821542
		0.881464	0.750264	0.755658	0.496503	0.566892
		0.88767	0.389423	0.677405	0.686427	0.423284
		0.862655	0.205226	0.274103	0.748883	0.881084
		0.935261	0.813172	0.526624	0.165544	0.951157
		0.81386	0.692657	0.520737	0.485049	0.66001
		1.15525	0.208585	0.621226	0.252728	0.568633
		1.17957	0.400028	0.99643	0.533272	0.269217
		0.771359	0.213246	0.470459	1.00331	0.550499
		0.709573	0.426253	0.381011	0.300082	0.299172
		1.20917	0.835839	0.565911	0.479747	1.02602
		0.825637	0.814642	0.421987	0.479179	0.686429
		0.468035	0.674763	0.755711	0.279528	0.677765
		0.714102	0.671438	0.461097	0.351332	0.800225
		0.987946	0.817892	0.395538	0.441602	1.07191
		1.0878	0.139135	0.914986	0.362832	0.300856
		0.696932	0.513087	0.715226	0.553136	1.17652
		0.858672	0.271034	0.828954	0.488907	1.0214
		1.0586	0.584997	0.508225	0.60568	0.883248
		0.608428	0.49453	0.819714	0.385049	0.64682
		0.913798	0.210716	0.35384	0.476723	0.871092
		0.911767	0.826031	0.437309	0.268036	0.41703
		0.703946	1.08499	0.603503	0.966426	1.03171
		0.816963	0.732415	0.600238	0.686275	1.12144
		0.742002	0.513887	0.628858	0.675572	1.14011
		0.772195	0.559289	0.427582	0.318297	0.869725
		0.984063	0.899926	0.812927	0.631445	0.904712
		1.05306	0.825534	1.03102	0.852445	0.626972
		0.930854	0.456761	0.783987	0.654065	0.629606
		1.2308	0.5934	0.36409	0.34609	0.835089
		0.550437	0.265436	1.3362	0.472095	1.00203
		1.01876	0.649137	0.864497	0.376235	0.502364
		1.01602	0.348427	0.417181	0.554928	0.823395
		0.657356	0.640995	0.518573	0.554116	0.729046
		0.866845	1.08897	0.91791	0.397795	0.579063
		0.90882	0.404263	0.586953	0.163447	1.09034
		0.919416	0.709548	0.691449	0.451045	0.986515
		0.861795	0.9465	0.590017	0.441672	1.74358
		0.898632	0.467672	0.568985	0.403885	0.658115
		0.906895	0.597696	0.450178	0.685272	0.656967
		0.721811	0.596768	0.426618	0.251957	0.78516
		0.665483	0.217545	0.608	0.477103	0.818639
		0.79748	0.443693	0.562707	0.231566	0.305323
		1.64629	0.767921	0.912798	0.597562	0.886753
		1.19902	0.907198	0.597297	0.577447	0.628107
		0.93423	1.01554	0.879286	0.717999	0.565125
		0.796256	0.748811	0.638311	0.927686	0.654154
		0.547345	0.193004	0.463775	0.708554	0.7437
		0.7077	0.630769	0.421201	0.607389	1.34893
		0.990085	0.565606	0.794493	0.500106	0.927111
		0.808122	0.450763	0.499505	1.03559	0.632012
		0.92279	0.349121	0.587375	0.600619	0.844562
		0.776349	0.763247	0.511759	0.172722	1.18907
		0.417189	1.07152	1.41271	0.554178	1.02335
		0.565225	0.930417	0.689892	1.00159	0.715108
		0.968607	0.796364	0.434701	0.699219	0.992213
		0.745759	0.373596	0.650585	0.445318	0.897848
		0.947213	0.102067	0.774878	1.06983	1.5342
		0.837363	0.718541	0.637192	0.109749	0.974074
		0.811748	0.46191	0.707088	0.326631	0.514114
			0.751574	0.582722	0.0913516	0.607513
		0.397357	0.699134	0.543924	0.692109	0.575639
		1.33738	0.626144	0.636727	0.66953	0.597445
		0.801864	0.668187	0.83188	0.435452	1.01565
		0.627518	1.16568	1.05803	0.561243	1.06086
		0.935218	0.642648	0.836489	0.772462	0.902985
		1.39399	1.09174	0.564929	0.0976448	0.73253
		0.993134	0.627474	0.25454	0.311109	0.833969
		0.458023	0.49406	0.400819	0.269559	1.04906
		0.641928	0.74132	0.452992	0.57576	1.0421
		0.839783	0.735264	0.552165	0.523772	0.678798
		0.973777	0.508016	0.731034	0.426354	1.43188
		1.3273	0.502473	0.460878	1.42765	0.897865
		0.707263	0.449276	0.600244	0.559488	0.615385
		0.895656	0.663568	0.420254	0.528877	0.711053
		0.712955	0.571977	0.707427	0.503807	0.616162
		0.684184	0.497221	0.591492	0.466297	0.713387
		0.66842	1.39226	1.33493	0.212861	0.736132
		0.697835	0.765289	0.590651	0.908245	1.24363
		0.700186	0.412189	0.812845	0.534289	0.963719
		0.690364	1.00008	0.510623	0.103596	0.937636
		1.05515	0.416337	0.863271	0.588131	1.13264
		0.934431	0.139529	0.506692	0.505305	0.762295
		0.962909	0.521036	0.754388	0.431261	0.590236
		0.801722	0.564647	0.951206	0.498342	0.416833
		0.349556	0.44555	1.23957	0.302935	0.986165
		1.35363	0.322073	0.509098	0.797336	1.05426
		0.634368	0.460465	0.296133	0.75511	0.434504
		1.00079	0.488184	0.258388	0.820787	1.24487
		0.910288	0.800632	0.709293	0.322368	0.591829
		0.833921	0.48554	0.950491	0.530175	0.585404
		0.659898	0.687061	0.512913	0.161453	0.727434
		0.633025	0.723226	0.350291	0.366583	0.467951
		0.793229	0.856822	0.427783	0.504819	0.930776
		0.327301	0.622855	0.515365	0.645981	0.41884
		0.932167	0.508227	0.48533	0.386734	0.995814
		0.400486	0.938336	0.685911	0.47413	0.910986
		0.5699	0.365505	0.516652	0.474164	0.872228
		0.952125	0.802877	0.730594	0.496441	0.823438
		0.817146	0.496372	0.411862	0.467982	1.0829
		0.484209	0.584755	0.395327	0.207886	0.886721
		0.838079	0.80818	0.459285	0.233036	0.909867
		1.65847	0.634877	0.299378	0.291231	0.414603
		0.979512	0.689519	0.495143	0.324866	1.3647
		1.18199	0.860726	0.510215	0.266488	0.487059
		0.95	1.14603	0.301767	0.903127	0.684215
		1.11686	0.726363	0.218462	0.345696	1.28874
		1.06993	0.703314	0.917296	0.678623	0.67168
		0.738239	0.645064	0.467538	1.028	1.0663
		1.02482	0.869595	0.721577	0.592364	0.701514
		0.818738	0.681867	0.649274	0.533144	0.465905
		0.786487	0.565964	0.426418	0.310592	0.712196
		1.08867	0.692095	0.897116	0.891381	0.627693
		0.41689	0.456262	0.584481	0.479503	0.96101
		0.423745	0.434927	0.575993	0.48749	1.01883
		0.904509	0.728836	0.270302	0.682656	0.827754
		0.855176	0.917551	0.430292	0.597163	0.768579
		1.01703	0.162609	0.404177	0.51911	0.939861
		0.554564	1.36058	0.744818	0.373038	0.618311
		1.02512	0.237392	0.599501	0.500671	0.320826
		0.741797	0.585766	0.423978	0.881201	0.805381
		0.541014	0.889835	0.663305	0.404709	0.725591
		0.93924	0.24232	0.187755	0.491743	1.09149
		0.850714	0.846105	0.838195	0.49134	0.871739
		0.629798	0.629782	0.706304	0.753343	0.541836
		0.606074	0.597276	0.591565	0.278123	0.59767
		0.996647	0.470078	0.73182	0.359746	1.05508
		0.824017	0.87081	0.395673	0.498529	0.515406
		0.855634	0.442652	0.310652	0.240636	1.561
		0.562173	0.835779	0.519997	0.513573	0.280574
		0.581742	0.674992	0.497224	0.319594	1.17738
		0.95631	0.433949	0.496105	0.394263	0.375955
		0.857594	1.069	0.434527	1.03739	0.627861
		0.718362	1.04112	0.258276	0.543381	0.519496
		0.699019	0.445391	0.40567	0.406094	0.690324
		0.895736	0.660621	1.02605	0.629058	1.00609
		0.822293	0.758074	0.392936	0.323199	0.652584
		0.883829	0.232725	1.34731	0.569069	0.385312
		0.673183	0.498227	0.39625	0.462928	0.820885
		1.18395	0.824206	0.90431	1.27153	0.802953
		1.06524	0.819784	0.476311	0.938676	0.714617
		0.714131	1.01688	0.890741	0.729083	0.785558
		0.68009	0.834082	0.317632	0.737577	0.498488
		0.911538	0.643564	0.147354	0.94392	0.549713
		0.83574	0.375018	1.0859	0.213252	0.990126
		0.794713	0.437339	0.383503	0.128682	0.794936
		0.442017	0.645044	0.621875		0.90666
		0.392046	0.726217	0.400237		0.466192
		0.885277	0.631708	1.24768		1.07239
		0.662854	0.602671	0.493889		0.571778
			0.381745	0.560364		0.63414
				0.480808
