# Supplementary material for: BRCA2 deficiency and replication stress drive APOBEC3-Mediated genomic instability
Source: Nat Commun. 2025 Oct 29;16:9544. doi: 10.1038/s41467-025-64578-6 (PMC12572151; doi:10.1038/s41467-025-64578-6)
Supplement: Supplementary file 5 — Supplementary Data 3 [file 41467_2025_64578_MOESM5_ESM.xlsx]

## Sheet: Sheet1
Supplementary Data 3
	A3B and RELB Mean Intensity analysis (correlation); acquisition with Image J.
	siLuc_NT		siB2#8_NT		siLuc_cisplatin		siB2#8_cisplatin		siLuc_HU		siB2#8_HU
Staining	A3B	RELB	A3B	RELB	A3B	RELB	A3B	RELB	A3B	RELB	A3B	RELB
Average	0.611691	17.6449	0.441121	16.0109	1.57053	29.1268	71.4382	43.9553	1.28903	23.0372	66.4543	32.4469
	1.07988	8.92374	0.223093	1.95679	1.1739	33.7188	40.6389	48.2995	2.65755	25.4735	66.6501	24.3937
	1.06459	0.501548	0.0125387	0.356925	0.936979	25.1432	73.0298	33.5652	1.3628	27.5929	147.632	22.2286
	0.865483	2.32106	0.0580265	1.18737	1.24233	8.46585	47.1775	30.0788	2.88835	29.8494	77.8318	31.6619
	0.873701	125.55	3.13875	349.878	0.951733	23.6065	89.1722	58.9471	1.66237	28.0522	91.4296	35.7255
	0.671038	0.44093	0.0110232	13.0969	0.826126	1.25645	29.8308	15.8518	0.760253	29.1452	63.9211	14.9546
	0.308311	0.0665523	0.00166381	4.863	1.77741	0.643623	14.6781	1.89318	0.788791	30.9495	77.5117	5.40907
	0.197917	0.626378	0.0156594	1.00154	2.05626	16.9177	26.5271	16.4632	0.273958	0.1614	85.7555	15.9837
	0.57473	11.118	0.277951	1.4333	1.07071	87.1953	35.3772	24.3845	0.505585	0.675907	93.7252	20.3205
	0.4597	17.7326	0.443314	10.6681	2.14193	1.21932	50.5602	59.9315	1.13929	29.2689	107.607	41.049
	0.338864	0.215389	0.00538474	1.99449	1.14112	0.187818	52.2436	10.9241	0.0990787	30.203	68.807	9.75366
	0.759013	2.07794	0.0519485	2.25583	1.47865	0.329711	78.6577	71.342	1.18881	31.5016	91.6245	82.9558
	1.08163	9.81867	0.245467	0.421603	2.15416	24.6645	39.3174	46.6092	1.4344	28.9602	82.4835	27.4172
	0.274937	1.79275	0.0448187	2.72843	1.83607	0.598166	38.0401	64.7565	2.81311	30.4849	60.5758	42.603
	0.949956	0.066601	0.00166503	0.212148	2.48528	7.01246	66.2131	41.943	0.30119	30.8199	86.8189	31.5361
	0.417847	20.5992	0.51498	0.968531	2.21107	0.885295	0.239003	0.80075	1.1783	31.489	78.5573	1.63418
	0.129607	8.35639	0.20891	1.43124	2.46107	33.8204	40.0027	0.117967	1.20675	26.4593	84.403	1.68524
	1.15408	3.11764	0.0779409	7.84845	1.21184	14.0087	38.8371	26.9965	2.49479	30.665	85.1831	20.608
	0.563256	2.34753	0.0586882	0.31436	2.46341	0.460358	51.8286	24.0959	0.283333	29.497	104.2	15.3477
	1.33805	0.707437	0.0176859	0.312394	1.57268	96.6288	40.3675	12.4507	0.636086	5.56642	87.3265	13.9896
	2.17199	10.9107	0.272768	2.25749	2.12524	59.8507	55.7704	11.1079	0.99386	18.5554	67.5758	9.4135
	1.31543	0.582352	0.0145588	9.66376	1.65076	83.5574	96.1234	68.5403	0.681216	9.3226	86.8622	40.3178
	1.32991	0.261556	0.0065389	1.7969	1.77787	3.9477	24.9313	29.1061	0.425444	32.3586	62.3745	30.0063
	1.34933	0.508228	0.0127057	1.09255	1.84447	32.5096	5.46941	53.0547	0.852796	26.3868	79.6806	37.8962
	1.67033	7.43986	0.185997	4.49001	1.295	88.012	58.3351	6.25078	2.39272	8.47119	100.167	5.20898
	0.912878	0.0224389	0.000560974	9.93649	1.84547	26.3691	51.8645	65.9042	0.729098	27.5506	122.133	33.4539
	1.2543	0.179314	0.00448285	1.71205	1.05103	15.2276	31.9877	12.2043	1.25436	30.2383	90.543	7.22151
	1.43845	0.675386	0.0168846	0.267625	1.04964	14.2244	30.5162	51.0542	0.930242	30.7424	92.1051	39.5769
	0.99787	0.0894879	0.0022372	0.197928	1.87814	4.75533	52.3152	71.5798	0.328516	31.8923	199.945	49.0273
	1.07138	0.168673	0.00421682	2.24188	1.55243	11.8511	53.9774	49.1753	1.75644	29.957	84.903	27.4722
	0.808787	2.26923	0.0567309	1.46848	2.69141	5.46667	4.2251	14.407	0.599349	32.0679	31.9672	12.6377
	1.25006	0.0783341	0.00195835	113.231	2.23245	3.39457	81.6483	2.13093	0.71127	32.3825	173.292	21.3093
	0.87095	5.86303	0.146576	0.20562	2.70743	15.7047	16.355	21.3787	0.964264	29.82	138.216	15.8361
	0.916474	172.833	4.32083	0.241509	2.10383	26.111	200.146	68.0133	0.463889	27.9273	118.538	41.7259
	1.34968	0.522917	0.0130729	0.669279	2.10375	42.1687	38.4696	31.9923	0.695027	23.4346	209.235	22.8516
	1.34346	98.8651	2.47163	0.0937022	1.76012	10.4728	37.9316	42.0957	0.924686	30.8921	87.8816	31.4147
	1.94704	1.27737	0.0319342	0.265683	1.73117	73.6675	50.6124	70.206	0.813685	16.9628	145.437	38.5747
	1.24821	10.4156	0.26039	1.49964	1.21772	115.146	19.131	86.5333	4.75646	11.1472	80.6776	55.4701
	0.878866	0.229928	0.00574821	11.578	1.60288	1.27612	25.8988	69.7759	0.29375	32.3205	102.397	46.8295
	1.0644	0.80329	0.0200823	0.158373	1.10406	0.717409	74.2563	72.8632	3.7912	32.6087	112.819	47.623
	1.49788	7.06802	0.176701	19.8723	1.65513	8.70832	24.3013	69.9786	0.807483	29.7049	115.598	53.4188
	1.08623	5.38994	0.134749	1.94738	1.86637	1.9066	40.2929	26.9096	4.31672	31.921	92.0556	22.6131
	1.45629	92.963	2.32407	3.27783	1.78675	2.12579	49.1039	26.534	0.619224	32.4249	144.744	13.6072
	1.23675	0.102167	0.00255417	1.50456	1.54808	0.0938083	45.0698	75.02	0.417949	33.1494	87.6746	49.0327
	1.42811	107.279	2.68198	0.3776	1.82287	6.10621	27.0934	32.4609	0.683871	30.7891	111.865	25.36
	0.899875	119.095	2.97737	5.17992	2.30563	6.77844	250.007	8.67842	0.2525	30.8504	26.3362	5.82444
	0.981325	0.145706	0.00364265	48.6321	1.35918	12.9229	10.4685	57.3842	0.718081	29.8872	53.3788	37.2624
	1.28373	2.94618	0.0736545	2.77012	1.53505	32.0929	40.0269	31.873	0.72632	25.7998	58.7533	24.3306
	1.17668	0.031416	0.000785399	1.14294	2.01354	6.67465	64.8962	47.3098	0.686719	31.7665	87.8477	25.2993
	1.23021	17.3058	0.432645	0.169084	1.55228	9.20535	85.5307	82.6136	0.754021	30.7548	136.327	83.4481
	1.09774	0.0561327	0.00140332	2.76661	2.20389	15.8879	76.1057	44.698	0.892635	30.4706	55.1239	34.9203
	1.0562	103.471	2.58678	0.283412	1.61837	9.2467	45.6832	28.8232	0.884473	30.4527	73.0196	30.663
	1.28226	11.6067	0.290168	0.0319768	1.38766	0.8035	39.4751	80.4407	0.636007	33.112	77.398	44.939
	0.805536	20.662	0.516549	0.434597	1.72853	35.7417	151.116	76.5967	0.905598	24.3755	131.018	50.3926
	0.430423	73.049	1.82622	0.419183	1.2702	0.215562	87.6317	37.6096	0.915985	29.7406	84.4151	27.4522
	1.24436	2.23193	0.0557982	5.89002	1.74889	207.376	47.0998	58.732	0.548504	4.16647	89.1595	36.9384
	1.20706	0.0393975	0.000984936	0.940296	1.34586	13.794	43.8866	42.314	0.953844	30.2474	68.0389	26.6126
	1.22218	56.7167	1.41792	13.4713	1.09951	11.8641	4.04475	9.51062	0.590816	30.5678	69.7184	5.62759
	0.708005	0.140426	0.00351065	1.68751	1.71422	0.282543	51.4325	42.6785	1.0766	32.2869	63.0836	24.3877
	0.884167	12.4819	0.312047	92.5244	1.83497	34.8977	28.1976	78.6608	0.542949	4.44183	84.2365	43.7005
	0.324851	35.7195	0.892987	2.04739	1.79302	21.699	19.8194	22.5617	0.46345	12.0549	84.9696	18.1949
	0.336187	0.404184	0.0101046	0.470344	1.16584	2.29937	129.512	22.9077	0.727489	12.1187	90.7132	20.6375
	0	4.67308	0.116827	0	1.06046	12.6746	95.2085	40.425	0.578348	0	70.4944	34.5513
	0.383929	0.212635	0.00531587	0.700993	0.767291	0.376936	81.3372	27.294	0.593321	13.862	94.1337	21.3234
	0.369888	1.3168	0.03292	74.0671	1.12297	0	87.1349	49.2404	0.566667	28.9938	82.1757	31.5643
	0.344551	0.51961	0.0129902	89.644	0.921954	33.8354	89.3066	49.4668	0.578704	17.2899	114.528	31.5075
	0.240637	0.208959	0.00522397	3.49672	1.04233	176.35	64.8871	35.1605	0.212863	7.65751	39.6053	19.5336
	0.400814	137.309	3.43274	11.7509	0.613243	0.121932	116.605	57.9585	0.64359	31.3972	50.958	38.8983
	0.203233	0.866409	0.0216602	4.5197	0.772843	0.469545	75.3272	35.3052	0.690449	28.0655	79.0258	22.6315
	0.210053	11.2326	0.280814	0.866429	0.684132	0.0549519	142.379	3.8671	0.567901	27.4408	57.7595	3.02117
	1.04788	0.395737	0.00989341	1.96788	0.845356	18.4984	47.6301	27.8777	1.29083	30.1961	24.6675	25.5758
	0.41125	0.173902	0.00434755	1.73325	0.618767	0	23.4361	46.2473	0.31859	5.10434	41.1185	50.8212
	0.139955	0.355148	0.0088787	3.22912	1.16139	2.86531	42.3551	37.1543	0.624568	2.5777	14.675	25.6237
	0.431571	5.7011	0.142528	67.3848	0.950281	0.221324	56.4859	26.9991	0.680574	10.827	16.5762	16.6661
	0.624917	0.525738	0.0131434	99.5359	1.30299	18.9724	80.7282	4.2845	0.583757	31.1807	34.8833	2.39358
	0.289904	0.364336	0.00910839	98.5681	0.607859	10.8868	83.416	0.434783	1.01877	3.86762	41.8167	21.7391
	0.287073	17.94	0.4485	11.6738	0.666209	0.11509	125.591	37.6375	0.753981	27.9257	12.7	28.7309
	0.210207	2.20446	0.0551115	12.7716	1.98234	261.564	62.7771	26.6987	0.543359	31.3964	28.1598	21.3589
	0.233333	0.285926	0.00714815	113.718	1.36766	103.298	60.7376	25.9899	0.308961	0.305735	52.7901	16.6602
	0.315123	1.27824	0.0319561	0.254871	1.05972	113.091	105.721	46.8166	0.862907	32.2948	17.0587	34.424
	0.158663	175.073	4.37683	0.854718	1.54442	0.848024	0.381611	72.9533	0.425893	21.7328	41.8455	48.3135
	0.249561	34.8798	0.871994	0.998378	1.84757	30.4256	63.8713	49.1542	1.02397	29.6715	20.212	27.3079
	0.317188	0	0	11.7439	1.25215	185.72	62.0102	32.3808	0.621154	4.48183	17.5691	33.3652
	0.303323	96.2937	2.40734	0.945744	1.10198	20.8177	82.7534	39.6462	2.63441	24.9902	34.7167	34.0839
	0.274375	5.74738	0.143684	3.00347	1.60301	10.3994	64.4537	40.2496	1.01189	8.33333	33.8696	94.9688
	0.23371	0.159262	0.00398156	8.7149	2.01067	8.23926	89.0472	28.4526	0.642034	26.9231	29.9522	98.6331
	0.304354	1.55935	0.0389838	99.2108	1.15357	0.821376	153.478	28.1791	1.91548	29.3093	31.0149	84.7787
	0.025	17.9798	0.449496	0.196307	1.21997	13.0666	39.8072	61.4479	1.7284	0.153787	48.4171	55.7734
	0.287269	2.17287	0.0543218	12.8746	1.42412	1.17685	8.73288	9.57092	0.281498	28.2976	21.6617	2.38832
	0.165625	2.5724	0.0643099	98.3094	1.45433	1.36924	93.1422	0.162272	0.00477271	2.49847	49.0707	25.7896
	0.440865	16.0274	0.400686	27.6054	1.32891	10.2238	82.8107	7.99187	0.235055	31.4181	36.0471	89.6785
	0.23498	9.17221	0.229305	21.8873	1.67444	18.4885	51.0739	22.3525	0.657426	32.6722	11.9769	1.00211
	0.351007	9.94362	0.248591	1.24341	1.83484	44.5444	48.7244	80.456	2.36635	32.7905	28.3562	6.65523
	0.21341	6.62026	0.165507	0.417379	1.16696	4.2477	83.5303	3.60886	0.106143	25.0327	22.1783	6.95975
	0.737074	9.83877	0.245969	1.36558	1.44891	121.306	86.1844	201.583	5.9289	5.68637	26.65	92.6503
	0.254276	6.12489	0.153122	2.22888	1.9175	204.334	6.74611	57.5761	1.69341	31.0282	43.7703	93.3293
	0.213942	0.142768	0.00356921	1.24133	1.22104	0.151919	130.366	80.5196	2.36822	3.30658	45.6	7.17965
	0.300332	13.5778	0.339445	0.984396	1.79365	0	26.1136	52.3499	1.5397	29.9892	27.4148	20.7794
	0.277679	13.457	0.336425	16.4571	1.49741	2.28593	319.568	0.261469	0.00769027	3.33575	4.99848	98.1867
	0.180276	1.24344	0.0310861	143.618	1.31531	0.847377	61.4235	0.269638	0.00793052	29.8306	48.4026	16.2977
	0.311493	183.132	4.57831	0.0728563	2.5344	0.245283	60.5645	23.2871	0.684914	24.8589	259.002	6.6601
	0.274359	0.223438	0.00558596	0.0820901	1.88479	0.0220725	80.8115	16.422	0.483001	7.82485	20.1906	98.0914
	0.514191	0.357228	0.00893071	0.0160014	1.66369	1.60288	30.546	8.25385	0.24276	29.8052	36.1941	92.8488
	0.256065	0.540249	0.0135062	96.8353	1.89085	2.08568	41.352	6.11878	0.179964	7.58586	17.763	31.1764
	0.11875	2.16197	0.0540493	1.52277	1.29345	7.4436	118.563	103.617	3.04755	0.107618	59.0383	58.6882
	0.170775	100.226	2.50566	0.327486	1.62634	23.2786	38.8012	43.5091	1.27968	30.0468	39.3435	7.86042
	0.452959	9.72195	0.243049	0.264743	1.72614	1.55115	64.3346	75.0345	2.2069	29.1636	55.6488	99.1885
	0.307274	0	0	1.89828	1.47135	2.86217	78.403	2.65658	0.0781347	31.8934	12.9333	3.23529
	0.174262	1.83181	0.0457952	99.1509	1.98398	8.07277	71.9618	79.2858	2.33193	31.4893	17.7817	1.86826
	0.347869	10.9584	0.27396	13.0433	1.07563	6.39491	43.2594	8.88245	0.261249	30.4678	40.3713	16.9409
	0.248223	1.10793	0.0276982	0.820153	1.96035	0.053124	399.18	82.3199	2.42117	30.4459	18.6875	74.3986
	0.382212	1.7824	0.0445599	0.0966252	2.56435	36.8166	16.7147	143.16	4.21058	1.35046	42.835	1.12195
	0.260451	53.8636	1.34659	121.455	1.72182	0	63.91	59.0653	1.73722	29.4865	47.6357	5.97714
	0.2354	78.0692	1.95173	1.36346	2.00648	390.253	103.618	9.22556	0.27134	29.0116	9.51097	4.82418
	0.21344	16.7698	0.419244	0.241502	3.0535	7.59131	136.565	1.06547	0.0313372	26.6269	26.8252	1.2784
	0.200871	2.68419	0.0671047	6.83352	2.3953	5.80759	121.516	24.0709	0.707967	29.9545	27.8378	3.37346
	0.208401	15.4986	0.387466	1.2454	1.09735	0	72.9413	91.797	2.69991	2.60179	56.9486	15.1282
	0.44388	20.9883	0.524707	0.0357107			63.0289	29.7071	0.873738	29.4774	28.576	7.83341
	0.370015	0.662441	0.016561	3.61007			241.283	68.4841	2.01424	30.2958	59.8419	23.4521
	0.50787	0.870839	0.021771	1.06795			139.919	94.508	2.77965	26.9328	22.2587	98.7618
	0.226952	0.358488	0.00896221	0.647301			75.2031	129.8	3.81765	27.5244	30.3333	5.81019
	0.238161	12.9725	0.324313	0.315347			70.0726	108.644	3.19542	31.7319	11.7	72.6949
	0.356706	1.34075	0.0335188	1.30344			6.45816	121.439	3.57173	31.5975	39.8095	12.7737
	0.2	13.9436	0.34859	0.327032			82.1209	120.726	3.55078	26.5615	53.2487	86.7966
	0.491356	0.330944	0.00827361	0.299904			45.0223	20.3518	0.598583	15.306	18.0106	3.83214
	0.300955	0.278638	0.00696595	0.881029			31.6452	21.2272	0.62433	9.89812	39.0313	3.21316
	0.200484	0.449473	0.0112368	0.764631			206.789	100.517	2.95638	22.8278	111.219	78.5336
	0	1.61746	0.0404366	0.213435			152.017	41.3369	1.21579	0	26	41.4611
	0.10613	1.39639	0.0349096	0.195122			129.869	6.11566	0.179872	13.3122
	0.40273	8.2404	0.20601	1.02035			139.126	82.35	2.42206	30.8656
	0.368797	0.0710654	0.00177663	0.413751			142.594	52.0674	1.53139	29.6116
	0.0828125	0.451334	0.0112834	0.164409					1.67422	0.288954
	0.266226	22.6212	0.56553	0.347811					6.60222	28.7534
	0.349515	0.25023	0.00625574	74.7055					1.62277	32.5821
	0.164337	0.215085	0.00537713	2.67774					1.34376	25.4423
	0.235603	21.5185	0.537963	1.26417					3.30434	16.0545
	0.275559	16.267	0.406676	0.076812					3.85355	28.8462
	0.635908	18.7535	0.468839	0.841779					1.46143	31.3901
	0.357546	1.89032	0.047258	2.21727					2.61828	29.3874
	0.62026	1.2038	0.030095	0.719047					1.52631	4.38774
	0.803261	0.0622555	0.00155639	0.871815					0.145655	32.3042
	0.547766	0.243754	0.00609386	3.88111					1.49913	31.5677
	0.334794	2.66219	0.0665548	1.31644					3.29039	26.4985
	0.344545	2.0393	0.0509826	0.057831					0.690335	26.261
	1.72725	11.9814	0.299534	92.8188					0.558428	30.9622
	0.470862	8.81674	0.220418	7.44959					1.29059	31.7836
	0.460216	0.103091	0.00257728	9.58109					0.671061	13.1921
	0.631742	8.59743	0.214936	0.82325					1.46681	27.5095
	0.354856	161.432	4.0358	7.00208					1.59391	32.0537
	0.752232	0.0918894	0.00229723	0.826214					0.850287	12.585
									2.19661	0.499896
									0.938543	2.9933
									0.0239916	30.5667
									0.925244	24.2715
									4.26001	32.3034
									1.19075	30.5523
									0.779387	0.718133
									0.0197118	29.6114
